# Supplementary material for: Development and Validation of Prognostic Characteristics Associated With Chromatin Remodeling‐Related Genes in Ovarian Cancer
Source: Cancer Med. 2025 Feb 11;14(3):e70634. doi: 10.1002/cam4.70634 (PMC11811884; doi:10.1002/cam4.70634)
Supplement: Supplementary file 4 — Table S4. Gene Ontology (GO) enrichment analysis of DECRRGs. [file CAM4-14-e70634-s003.xlsx]

## Sheet: Sheet1
ONTOLOGY
